# Supplementary material for: The complete nucleotide sequence and genome organisation of a novel member of the family Betaflexiviridae from Actinidia chinensis
Source: Arch Virol. 2018 Jan 29;163(5):1367–70. doi: 10.1007/s00705-017-3701-x (PMC5886997; doi:10.1007/s00705-017-3701-x)
Supplement: Supplementary file 2 — Supplementary material 2 (FASTA 8 kb) [file 705_2017_3701_MOESM2_ESM.fasta]

>Actinidia_Betaflexiviridae
GAAAACAAAACGAATTCCGCGACATCAAATTGTACTCAACTAGGATTACCTGCAACAGATTGCTAATGGCTTCAATTGCAGTACGAACTCCATATGAGT
CTTTTTTTGCCGCAAACAGTAAAGATGACCAGAGACTTCTTCTTAACTCCGGTCTTGAATTCGTTAAACGAGAGCTAGAT
GCCGTTGGTGTGCACTTTGCGTATCAACTTTCCTCTCAAAAGAAGGAAGCACTCACGAGCATGGGTGTATCACTGCACCC
TGTTCCCTTTTTGTCACATTCCCACCCTTTTTGCAAGACTGTTGAGAATCACATGCTTCTCAATGTTCTGCCAGACTTGA
TGGGTAACGGCAAGTGGATCTTTTCTTCTATCAAAAAAAGGAAAATTGATACAATCACCAAGAAGCGTGGTGTACAGGCA
TCTAATGTAGATTTTGTTAATAAAGTTATATGTGCTAAAGATTTCACTAGGTATGATTTTGATCCCAAGGTGCATGATGT
TAGAACCAACATGTCATCTAGGGAATTTATCTTTCCAAATAGTTATATTAGGGCTTGCCATAATAATAAAATTTTTATAC
ATGATGAAATTCACCATTGGTCAGCCGATGACATGATTTACTTCCTCAACAATTCAAATCCCAAGATGTTGATATGCTCA
GTGGTTTATCCACCTGAACTCTTAAGAGGGATTAAGCAGCCACAGAATCCATCACTATACTCATTCGAGGTTGACGAGAA
AAAGCAAAAATTGTTCTTCTTTCCTGACAACTGTAAAAGTGAGGCATATGAACAGCCACTCAGACTTGATTGGCTGTTCG
AAGCAGCCTATATCGACACCGGTGTTAAGAGGTACACTGTGAAACTCATCAAGAGTGCTTATTCACATCACATGTTCCAA
ATTACACCTGGTGAGTATGTTACGGAAAGCAGAAGGTTTTTTAACGATTTTGACACCATTGACTTGTCAATCATGCATGA
GAATAGATTTAGGTATTATGATTACATACCTATCAAAAAGACACATCTTCAAAAAGTTTACTCATACTTATTGTGTCTCA
AGAAGCCGGATGTTGAATCTGGGTTGGCAAAGTTGAGGCAGATGTTTGATGATGATCAAGACTGCCGAGTGGTTGAATTT
TTTTCAAAATTTTGTAAAGACATAATAGAAAAACACAAAAATAAGTGGGAATTGTATGGGTTTAGCTGGTTGGAAACGGC
GAAAGATTCATTCATCAAAAGCTTACCCATTCAGATAGCTAGATGCTTTAAAAGGTGGGAATTCAAAAATATATTTGATT
TCCTATTTAATTTACAAACGCTATCTGTGTCAGTAAACACTAGGGTCGTAACAAGAACTTTTGTGAGTTCCTTTACTGAC
TACATATGTGAAGAGGTTAAGGAGAATCAGAGTGTGGACGCACTGATGAACTCTAAATGGCATGGCATTGGACCTGAAAA
AACTCAAAAATGGAACATCAGAGTGATGAAGATGCATGCTTTTGAAGAGTTCAGAAATGGGTCAGTCAAGAGAATCAGTG
TCCTACTATTTCTGGGTTTTGAAGCAGAAAGAATGAGAAAGGAACTGAATTTAAAAAAAAAGAAGAAAGGAGAGGCACAC
ACTCTGAAATTACTTAAGTACACAAGAGACGGTCCCTTCATCCCACCCAAATGGCTATTTGAGGGTGAAGATGAAAAAGA
GAAAAAAAAGAATAAAGACAAGGAAGATATTGGGATCGAAGAAAAGGAATTCATAAAAGTAAATCTCGTGACGTCAGGCT
GGTACGTCAAGGTTGATTTGCTGACAATGATAAGGGAAGAGGAGGAAGTAGGAAAGAAGGTGGAGAACAATGAAATTTCA
ATCCTCAAGAGCAAAAAGGAGGAAGAAAAAGAAAAGAGCATTGTTCACTGGCCAACTGATGCAAAATCAACGGAAAAAGA
GGGAAAGAAGAGGGAAGAGATTGAAGTGGGAAGCCCTCATGAGGAGGTTGAAAAAGGAAAAAAGAAAATTGTGCAAGAGT
GTCCAAATGAGATTGCACCCAGATCTGATAACGAAGATCTTAGAGTCTTCATCACCAGAGAGGATCTGAAGAATGGGTGT
GAGATCACCATAATGGACCATGATGCTCATCCAATGAAAAAGAGGCGAATTGCCAAAGTGGTAGGAGATGGCAATTGTTT
TTACAGAGCATTGAGATTATGCCTTGGACATGGTGAGCATGAGTACAATGTTACAAGAGAGAAACTGCACAAAAGTGCAT
TGAGTTCAACCTTTTTCAGACTCGAAGATGATATTTTGCATGAGTTGATCACTGATGGTGTGTACACCTCTGATGAGTTG
GTGAAATTTATTGTCAACCTAGCCAATATAGAGTTAAGAATATCGACACAGAATCAACTCAATCACTTCTCCTCGTATAA
ACCGCTAATTGCCAAATATGAAAATGAGCCAGTGTGCGTAGTGCATATGCACCTAGAGAATGAGCACTTTGATGCTGTGC
TTTATGCTCATGATGAAGATGGCTATGATCAAGAGGAAGAAGGTGGGGTGATTGAACTCAAAAGAGGAAACTTTGAGGAT
CTTGAAAAGCTTAACTTTCAAAATTACAAGCCCACAAAGTTAAAAGGGAGAAAAGCTTTCTTCTTTGTCAACAATTTGGA
TATCGATTATGGGCACGATAAAGTGAGGTACAAATCAAATCTTTATGATATAGAGAGTATATGCCCCAAAGATTTGTACA
ATGGGTACAATGCTTGCCTTGTGCAGATATTCGAAGAAGGAGGTAACATTCCAATGCATAGAGATGATGAGATTTGTTAT
GATGATGAATCTATATTGTCAATCAATTTGAAAGGGAGTGCGACTTTCTCATATTCAGATGGAAATGTTACAAAGGACAT
CAGAATGATGGAGTCTAGCTACATTGTTATGGATGGTCCGTTTCAAAAGAAATTCAAGCACTCTGTCAAAAATTGCAGCA
GTGGAAGAATTAATGTAACATTCAGAAGGCACATAAGGAGAATGAACATGGAGCCATTGGTTGACATTAACAAGGAGATA
AAGGCAATGAAAAATAGGTGTATGATTGATGCAATAGCGGATAATGAGGGGAGATCAATTCCTGTTGTGATGAATGCATT
GCTTAAGAAAGACCGCATCTTCTGGGATGAGTGGAGGAAAAATGATAATGGAGGGACAATATCAGACTTGATCAAGGCAG
CGAATGACCTTGCCTTCTCATTTGAAGTTGACACCATGGACGGTGTCAAAACTTTGAACAATAAAGGCCCCCTGTTCACC
TTTGAACTCAAAGATGGTCATTTCCGAAAATCAAAGATTGAAAAGATAGGAAAAGTTATGACTGAGCTGGAAAGAAGGGA
GATGAAAAGGGAGACAGAGGGTTCTTTTGGAGACAAGGTTGTGGAGCTTGTATCAAACTCCCCAGGATTTAACAAATTGA
CTTTTGAAGTCGATGTGGAGTATGTGATGAAAATAGTTCATTCTTTCAAGAATAGGATGACAGGAATAGCACTAAGTGAC
ATATACTCAAATGGGGAATCAATCTTTGGGGAGGTTATTGAAGAAATAAGTAGGATCAATAAATCCTCATGCTCAGACAA
AAAGAAGAAAGATGGGTCTTATGAAAGTGAGCACATGACAAGGAAAATCGAATTGAATTGTGTCATTGGGCTTGGTGGAT
CTGGTAAATCCAACTCACTACAGAGCTTTCTCAAAAAAAATGTTAAAGGGAAGTTTCTTGTGATCTCACCTAGATTAAAT
TTGGCAAGTGATTGGATCTCAAAAGTTGGTTGCAACCCAAACAAGGTCAGAACATTCGAAACTGCACTCAGGACAAACCT
CAAATCAATTGAGGTGATCATAGTTGATGAGCTGACCCTATTTCCTAATGGATATCTTGACCTTTTGATGTGCATGCTTG
GAAAAGAAGTCAAAAGGAAGAAGATTGTGTGCATTTTTGACATTTATCAGTCAAGATACCATTCAGAGTCAGACACAAAC
ATCCTAGGGCAGGTTCATGATGTTGATAGAATTGTTAAAAATAAGGAAATAAGCTATCTTCATCAAAGTTATAGATTTAT
CTCAAATTTCTTTGACTCCTTTTTTAAAGATGTGACAATAAATAAAAAAGTTGAAGAAAAATTTGAGGTAAGAGTCTATG
ACTGTCACCTTAAAGCACAAATAATTGAGGAGGAAAAAGGGAGAAAAATAGATGCAATACTTGTTGCATCAAGAGATGAA
AAGAATGCTTTAAGTGGCAAAGTAGAAGTAATGACCTTTGGGGAAAGTCAGGGGTTGAGCTTCAATAGAGTTGCAATTGT
CCTCTCTGAGAATTCTGAAAAGCAAGATGAATATAGATGGATGGTTGCACTTACCAGGGCTAGAATATCAATATGCTTCA
TTGTGATATATAGAGGTGGTTTGTCAGTTTTCCTTCAAAACTGCGGAAACAAATTGATTGGGGCATTCATTAAAGGGCAA
GAATGTTCACTAAGAAGATTGAGGATGATGAGCGTTGCCAAAGAAATAACATTCAAAAAAGAAATGATTGGTGGAAAATC
TGATGAGGTTGACAGAGAAGAAAGACTGGAAGGTGATCCATTTCTTAAACCCTTCATATTTCTTGGAATGAGGATAAATT
CAGAAGAGCCAGAAATGTGTGAGGTTGAGATAGTGGAACCAAAAGGAAAATCTCACATCTGTATAGCCCAGGAAAATTTT
GCTTTATCAAGGAATTTTGACCTTATTAGATCAAAAGAATTGAGGGAGTACAGATTTAGGGAATCGACCACCAATCAATT
CTGTGATAATTATGAAAGAGTTGGCACAGGTGCATCAAAACACACTGCCGGACCACTTCGATTTGAAAGCATTTATCCAA
GACACCAAAGTAATGATGATTTGACTTTCTGGATGGCAGTGCATAAGAGGCTCAAATTTTCAAATGAAGCAAAAGAAAGG
GCAAAGCTTAAAGAGTCAAGCATGGTGGGGCAGCTGTTGTATTACAACCTTAAAGAGAAGCTAAATCTTAGTTTTTCTCA
TGACCCTGGGCTGTTATCACAATGCATAAATGATTTTGAAGTTAAGAAGCTCTCGAAAAGCAAAGCAACCATAGCCAATC
ATAGCATAAGATCTGACATGGACTGGCCAATGAATCAAATCTTTCTATTTATGAAGAGCCAGTTATGCACAAAATATGAG
AAGCAATATTGCGATGCGAAGGCGGGCCAGACCCTTGCATGCTTCCAGCATATGGTGCTAGTTAAATTTGCTCCATATTG
CAGATACATGGAGGCAATGATTAGATCCAGGTTACCTGATGAGATTTATATACACTCAAACAAAAATTTCAATGAATTGA
ATGATTGGGTAGTTAAGCACTTCAAAGGTGAAACCTGTGTTGAATCAGACTATGAAGCATTTGATGCCAGCCAAGATGAA
TACATAGTCTCCTTTGAAATTGCAATGATGGAGGATATGGGAATGCCAAATTGGTTTATCAATGATTATATTGACCTCAA
ATGCACACTGGGGTGCAAGTTAGGGCATTTTGCAATAATGAGATTCACGGGTGAATTTTGCACCTTTTTGTTCAACACAC
TTGCGAATATGGCGTTTACCTTTTGTAGATATGATTGGAGGAAAGGGCAACCAATTGCATTTGCAGGTGACGATATGTGC
TCCTTGAGCAATCTAGAGGTGTCAAACAAGTTTGACTCGATATTTGAAAAATTAAGTTTGCAGGCCAAAGTGATTAGAAC
TGAAACTCCAATGTTTTGTGGCTGGAGACTTAGCAAGTATGGAATTGTTAAAGAGCCAGAACTTGTATTCAACAGATTCA
TGATAGCCAAAGAGAGGGGCAATGTTGATGAATGCCTAGAAAACTATGCAATTGAAGTTAGCTATGCCTACAGTTTAGGT
GAGAGGCTATTTGAAGTTCTGAAAAGTGAAGAACAAATTGAGTATCACCAGTGTGTTGTGAGGTTTATAATACAAAGGCT
TGAAAAGATCAAAACCAAGGTTAAAGATCTTTTTTCGGATCAGAGAGATGTCTAAAAGCATTAAAGTCAATTCAATAGTA
AATAGGGTCAATGTAGATAAGTCTATATTAGGGTCTAGCGAAATAAGCTCGCTGTATGGCAGCAAGTACGCTCCATTAGT
TTTCAAAGATGAGGTGAAGATGATAGTGCCTGGGAACATTCTTGGGGGGCCAATTAAATTACAAGCAAACATTCTGACAA
AAGAGCGCCTTGGCATAATAAGGGGTCAAAAGTTTGGGGGATCAAATTGCGCATATTTGCATCTCGGGTTTGTTCCAATT
GTGATCCAATCTCTATTAGTCTCGGGGAATGAATTGGTGAAAGGGAGATGTTCATTGGTCGACCTTTCAAGAGGATCTGA
GAAGACAGGTTTAATTGACAGATTCAATTTCAAGTTCACAAAGAATGAGCCGTTCGCAGCAAAGATTCTAACAATAAACG
CACCTATTGACATTAACTGTGACACGTCAATCAACAGCATCCAGATTCTTTTGGAGCTTGAAGGAATTGACATAAGGACA
GAAAGGTCAGTGATAGCAGTGGTGACTGGATTAAGCTGTGTACCAACGAATAGCACTATAATGTTACCTGGCTTGAAGAG
AGAGACACCGAAATGGTCGATATGCAATGTTTTCAATGTTCCAGAGGAATCTGAAGAAGACAATGAAAGGTTCAACTCGC
TCTTCAATGGTGCTAATCCAAAGTTGATAGATCTTGGAAAAGACACGGTTCTGGATAATGGTAAGAAATTTGGCTTCTGG
GGGCCATCAGTTAAGCCTGTTCATCGTAGAGAATTGACGACTAAGAACATCATTAAAGAACAGATGTCTCAAGTTATGTC
CGAGACGGTTTCAAATTTGAACATATGTGAGGAGAGAAAGAAGCTAAGGAATTGTCTTGAGAGGTCAAAATCCGTGCGTG
GAAATGTCAGCGAAGTTGGCAAAGAAGAGGTTCCTGTTCGACGAAGTCTCAGAGTGGATATGGAGGAACTACATCGATCA
GGAAGACAGGATGCTCGCATGGAAGGTGGACAGCAATGGGAATGTGAGGCATCTAAATACAAACACGATGGAACAGAAGT
CAAGGATTATGACGGATCGGCTGAAAGCGATATTCGGGAATATTGCAGATTACTCGGCGGGTCCCGCAACAAACTTTCCA
TCGATTATAGTGGACTTCAATGTGATGAATGTGAATGGGATAGAAAATCTGACATCAATAGATGGGAGTTTCAATCTGAG
GACAACAGTGGAAACAATGAAGACCTACATAGCAACCCATCAGGATCAGAGGATATCATCATCAACGCTAAGGGAGGTCT
GCAGGAGTTTTGCGAACTTCGCCCTTAATTACTACCTTGATGATGAAGACAGGCAGAGTAACCTTGCTGACAAAATGCCA
CAACTTGCACTGATGGCGAGGGAAGTTATGTTTGATTTCTCAGATGGAATTTCACCAAGTATGCTTAGATCTCACCCAAA
TAGGACAAAAGTGATTCAAGAGTTGAATAGTAGACTTTTGCAATCTACTGGAACTAAGGCAGTGTTTGAGGCTAGGGGAA
CTGTGGAGTCAGCAGTTAATCTAATAGTGTAGAATGGAAAAAGCTGAGTCTTTTGCCGGTAAGACTATAAAGAACTGGGT
AGCTTTAAATAAGGCAAACATCTTTCTGAGTCTAATAAACTCATTTGGCAGGGACATTGGGTTCAAAATCTTCATGATGT
ATAAATGCAAATGTGAAAAAGAGTACAAGGACCAAATTAGGTACCAAAACATGGTCAATTATGGGCAAGGCAAATCCAAA
TCTGCTATGAAAAGAAGAGCAATTAAAGTTGAGCATTGTTACAAATGTGGAAAATTTGAACATGATGGTCACTGTAATAA
AAATCAGACAAATTCTAATCATGAATATTTGGAAATGTTTAGATGTGGGCCGATTAAGCTTAAAGCTGAAAGGGCACTTA
GGAAAAATAGTATGGTCCAAATGTCATGTGAAAAATTTGGATGGATGATCAAAATGAGCAAAGAACTCAAGGAGAAAGCC
AACTCTGGAACTGCAGAAAGAGTATAAAGAGTCTGCATATGCGTGAGTAGTTATAACTTAAGTAACTTGCTTTGGACGTT
TAAAAATTTGACCAAAAAAAAAAAAAAAAAAAAAAAAAAAAAAAAAAAAAAAAAAAAAAAAAA
